# Supplementary material for: Functional Genomic Analysis of Aspergillus flavus Interacting with Resistant and Susceptible Peanut
Source: Toxins (Basel). 2016 Feb 15;8(2):46. doi: 10.3390/toxins8020046 (PMC4773799; doi:10.3390/toxins8020046)
Supplement: Supplementary file 1 [file toxins-08-00046-s001.zip]

Archive with 8 entries (7 files):
- toxins-114703-supplementary/toxins-114703-Table S1.xlsx
- toxins-114703-supplementary/toxins-114703-Table S2.xlsx
- toxins-114703-supplementary/toxins-114703-Table S3.xlsx
- toxins-114703-supplementary/toxins-114703-Table S5.xlsx
- toxins-114703-supplementary/toxins-114703-Table S6.xlsx
- toxins-114703-supplementary/toxins-114703-Table S7.xlsx
- toxins-114703-supplementary/toxins-114703-supplementary.pdf
- toxins-114703-supplementary/
